# Supplementary material for: Early-Life Demographic Factors Shape Gut Microbiome Patterns Associated with Rotavirus Gastroenteritis Severity
Source: Viruses. 2025 Nov 26;17(12):1542. doi: 10.3390/v17121542 (PMC12737639; doi:10.3390/v17121542)
Supplement: Supplementary file 1 [file viruses-17-01542-s001.zip]

Archive with 2 entries (2 files):
- Additional Table S5.xlsx
- Supplementary_data_Rota_Revised.pdf
