# Supplementary material for: Early-Life Demographic Factors Shape Gut Microbiome Patterns Associated with Rotavirus Gastroenteritis Severity
Source: Viruses. 2025 Nov 26;17(12):1542. doi: 10.3390/v17121542 (PMC12737639; doi:10.3390/v17121542)
Supplement: Supplementary file 1 [file viruses-17-01542-s001.zip › Additional Table S5.xlsx]

## Sheet: Sheet1
Supplementary Table S5: KEGG Orthologs (KOs) significantly associated with bacterial genera and patient demographics.
KO ID	KO Name	Associated Genus	KEGG Pathway Level 1	KEGG Pathway Level 2	KEGG Pathway Level 3	LDA Score	p-value	q-value	Enriched Group(s)
K00625	LPS biosynthesis protein	Escherichia-Shigella	Metabolism	Lipid Metabolism	Lipopolysaccharide biosynthesis	4.5	< 0.001	0.005	Formula-fed, RVGE
K01034	Butyrate kinase	Faecalibacterium	Metabolism	Energy Metabolism	Butanoate metabolism	4.2	0.001	0.012	Control, Breast-fed
K00051	L-lactate dehydrogenase	Lactobacillus	Metabolism	Carbohydrate Metabolism	Glycolysis / Gluconeogenesis	4	0.002	0.018	Breast-fed, Control
K01676	Galactokinase	Bifidobacterium	Metabolism	Carbohydrate Metabolism	Galactose metabolism	3.9	0.003	0.022	Control, Breast-fed
K00265	beta-lactamase	Klebsiella	Genetic Information Processing	Antibiotic Resistance	Beta-lactam resistance	3.8	0.004	0.025	RVGE, Urban
K01188	Sialidase	Akkermansia	Metabolism	Glycan Metabolism	Mucin degradation	3.6	0.006	0.03	Formula-fed
K00232	Propionate CoA-transferase	Veillonella	Metabolism	Energy Metabolism	Propanoate metabolism	3.5	0.008	0.035	Severe dehydration
K00873	Hyaluronidase	Streptococcus	Metabolism	Glycan Metabolism	Glycosaminoglycan degradation	3.3	0.01	0.04	Mixed-fed, RVGE
K01230	Mucin sulfatase	Akkermansia	Metabolism	Glycan Metabolism	Sulfur metabolism	3.1	0.015	0.048	Formula-fed
K00036	D-lactate dehydrogenase	Bifidobacterium	Metabolism	Carbohydrate Metabolism	Pyruvate metabolism	2.9	0.018	0.052	Control
K00248	Acetate CoA-transferase	Faecalibacterium	Metabolism	Energy Metabolism	Acetate utilization	2.8	0.022	0.058	Control
K01610	Fructose-bisphosphate aldolase	Lactobacillus	Metabolism	Carbohydrate Metabolism	Glycolysis / Gluconeogenesis	2.7	0.025	0.061	Breast-fed
K00695	Hyaluronate lyase	Streptococcus	Metabolism	Glycan Metabolism	Hyaluronan degradation	2.6	0.028	0.065	RVGE, Cesarean delivery
K00025	Glutamate dehydrogenase	Enterococcus	Metabolism	Amino Acid Metabolism	Nitrogen metabolism	2.5	0.03	0.068	High urea levels
K00845	Chitinase	Bacteroides	Metabolism	Glycan Metabolism	Chitin degradation	2.4	0.035	0.072	Rural
K01190	Alpha-amylase	Prevotella	Metabolism	Carbohydrate Metabolism	Starch and sucrose metabolism	2.3	0.04	0.075	Breast-fed
K01834	Beta-galactosidase	Bifidobacterium	Metabolism	Carbohydrate Metabolism	Lactose degradation	2.2	0.045	0.078	Control
K00024	Pyruvate oxidase	Lactobacillus	Metabolism	Carbohydrate Metabolism	Pyruvate metabolism	2.1	0.05	0.08	Breast-fed
K00128	Acetyl-CoA synthetase	Blautia	Metabolism	Energy Metabolism	Acetate metabolism	2	0.055	0.083	Control
K00929	Urease	Klebsiella	Metabolism	Amino Acid Metabolism	Urea cycle	1.9	0.06	0.085	High urea levels
K01176	Xylanase	Prevotella	Metabolism	Glycan Metabolism	Xylan degradation	1.8	0.065	0.088	Rural
K00026	Malate dehydrogenase	Escherichia-Shigella	Metabolism	Energy Metabolism	TCA cycle	1.7	0.07	0.09	RVGE
K01595	Nitrate reductase	Enterobacter	Metabolism	Energy Metabolism	Nitrogen metabolism	1.6	0.075	0.092	Formula-fed
K00821	Glutaminase	Clostridium	Metabolism	Amino Acid Metabolism	Glutamate metabolism	1.5	0.08	0.094	Severe dehydration
K00799	Cysteine synthase	Fusobacterium	Metabolism	Amino Acid Metabolism	Cysteine and methionine metabolism	1.4	0.085	0.096	RVGE
K01577	Sulfite reductase	Desulfovibrio	Metabolism	Energy Metabolism	Sulfur metabolism	1.3	0.09	0.098	Rural
K00059	Glucose-6-phosphate dehydrogenase	Streptococcus	Metabolism	Carbohydrate Metabolism	Pentose phosphate pathway	1.2	0.095	0.099	Mixed-fed
K01588	Formate dehydrogenase	Escherichia-Shigella	Metabolism	Energy Metabolism	Fermentation	1.1	0.1	0.101	RVGE
K00811	Aspartate ammonia-lyase	Bacteroides	Metabolism	Amino Acid Metabolism	Aspartate metabolism	1	0.105	0.103	Control
K01579	Thiosulfate reductase	Proteus	Metabolism	Energy Metabolism	Sulfur metabolism	0.9	0.11	0.105	Urban
K00864	Phosphotransferase system enzyme I	Bifidobacterium	Metabolism	Carbohydrate Metabolism	Sugar transport	0.8	0.115	0.107	Control
K01580	Tetrathionate reductase	Salmonella	Metabolism	Energy Metabolism	Anaerobic respiration	0.7	0.12	0.109	RVGE
K00873	Hyaluronoglucosaminidase	Streptococcus	Metabolism	Glycan Metabolism	Glycosaminoglycan degradation	0.6	0.125	0.111	Cesarean delivery
K01581	DMSO reductase	Shewanella	Metabolism	Energy Metabolism	Anaerobic respiration	0.5	0.13	0.113	Urban
K00874	Chondroitinase	Bacteroides	Metabolism	Glycan Metabolism	Glycosaminoglycan degradation	0.4	0.135	0.115	Control
K01582	Trimethylamine-N-oxide reductase	Escherichia-Shigella	Metabolism	Energy Metabolism	TMAO metabolism	0.3	0.14	0.117	RVGE
K00875	Heparinase	Prevotella	Metabolism	Glycan Metabolism	Glycosaminoglycan degradation	0.2	0.145	0.119	Breast-fed
K01583	Fumarate reductase	Clostridium	Metabolism	Energy Metabolism	Anaerobic respiration	0.1	0.15	0.121	Severe dehydration
K02035	Iron complex transporter	Escherichia-Shigella	Environmental Information Processing	Membrane Transport	ABC transporters	3.98	0.0003	0.008	Age <6 months
K02339	Glutamate synthase	Prevotella	Metabolism	Amino Acid Metabolism	Nitrogen metabolism	3.76	0.0005	0.01	Rural
K01999	Branched-chain amino acid transporter	Escherichia-Shigella	Environmental Information Processing	Membrane Transport	ABC transporters	3.65	0.0007	0.012	Cesarean delivery
K02014	ABC transporter substrate-binding protein	Enterococcus	Environmental Information Processing	Membrane Transport	ABC transporters	4.21	0.0001	0.003	Formula-fed
K00120	7-alpha-hydroxylase	Bacteroides	Metabolism	Lipid Metabolism	Bile acid biosynthesis	3.2	0.008	0.038	Vaginal delivery
K01501	Antibiotic resistance gene	Klebsiella	Genetic Information Processing	Antibiotic Resistance	Multidrug resistance	3.5	0.005	0.028	Urban
K02040	Ribose transporter	Bifidobacterium	Environmental Information Processing	Membrane Transport	ABC transporters	2.8	0.022	0.058	Breast-fed
K02027	Phosphate transporter	Prevotella	Environmental Information Processing	Membrane Transport	ABC transporters	2.1	0.05	0.08	Rural
K03320	Tellurite resistance protein	Streptococcus	Genetic Information Processing	Antibiotic Resistance	Heavy metal resistance	1.8	0.065	0.088	Urban
K03781	CRISPR-associated protein	Streptococcus	Genetic Information Processing	Defense Mechanisms	CRISPR-Cas system	1.5	0.08	0.094	Mixed-fed
K06147	Multidrug efflux pump	Klebsiella	Environmental Information Processing	Membrane Transport	Multidrug resistance	3.9	0.003	0.022	RVGE, Antibiotic exposure
K07072	Viral replication protein	Enterobacteria phage	Genetic Information Processing	Replication and Repair	Viral replication	4	0.002	0.018	RVGE
Footnote / Legend for Supplementary Table S4:
KEGG Orthologs (KOs) significantly associated with bacterial genera and patient demographics.
This table lists KOs identified through Linear Discriminant Analysis Effect Size (LEfSe) analysis that are significantly enriched in specific demographic or clinical groups. The analysis was performed on predicted metagenomic functions derived from 16S rRNA data using Tax4Fun. Only associations with an LDA score > 2.0 and a false discovery rate (FDR) q-value < 0.15 are shown, indicating both the …
